# Supplementary material for: Transcriptome-Wide Expression Profiling in Skin Fibroblasts of Patients with Joint Hypermobility Syndrome/Ehlers-Danlos Syndrome Hypermobility Type
Source: PLoS One. 2016 Aug 12;11(8):e0161347. doi: 10.1371/journal.pone.0161347 (PMC4982685; doi:10.1371/journal.pone.0161347)
Supplement: S1 Table — (XLSX) [file pone.0161347.s003.xlsx]

## Sheet: S1 Table
S1 Table. List of differentially expressed genes in JHS/EDS-HT skin fibroblasts
Column #	Transcript ID	Gene assignment	Gene Symbol	Ref Seq	FDR ≤0.3 (p-value)	Fold-Change (JHS/EDS-HT vs. controls)
6512	7919984	NM_003944 // SELENBP1 // selenium binding protein 1 // 1q21.3 // 8991 /// ENST000003688	SELENBP1	NM_003944	4.77013e-05	2.02567
23921	8094911	NM_020453 // ATP10D // ATPase, class V, type 10D // 4p12 // 57205 /// ENST00000273859 /	ATP10D	NM_020453	6.54676e-05	-1.62695
20622	8061564	NM_181353 // ID1 // inhibitor of DNA binding 1, dominant negative helix-loop-helix prot	ID1	NM_181353	7.69743e-05	-3.43141
22956	8084880	NM_005524 // HES1 // hairy and enhancer of split 1, (Drosophila) // 3q28-q29 // 3280 //	HES1	NM_005524	8.99278e-05	-5.47717
7110	7925929	NM_003739 // AKR1C3 // aldo-keto reductase family 1, member C3 (3-alpha hydroxysteroid	AKR1C3	NM_003739	0.000142487	2.80242
20133	8055952	NM_006186 // NR4A2 // nuclear receptor subfamily 4, group A, member 2 // 2q22-q23 // 49	NR4A2	NM_006186	0.000192517	-8.24696
13017	7983910	NM_020980 // AQP9 // aquaporin 9 // 15q // 366 /// ENST00000219919 // AQP9 // aquaporin	AQP9	NM_020980	0.000201405	2.8217
5478	7909610	NM_001040619 // ATF3 // activating transcription factor 3 // 1q32.3 // 467 /// NM_00167	ATF3	NM_001040619	0.000202242	-2.01315
25983	8114287	NM_004598 // SPOCK1 // sparc/osteonectin, cwcv and kazal-like domains proteoglycan (tes	SPOCK1	NM_004598	0.000247121	-1.95
32429	8174610	NM_020871 // LRCH2 // leucine-rich repeats and calponin homology (CH) domain containing	LRCH2	NM_020871	0.000260194	1.85641
4869	7903404	NM_017619 // RNPC3 // RNA-binding region (RNP1, RRM) containing 3 // 1p21 // 55599 ///	RNPC3	NM_017619	0.000269002	1.69739
23100	8086330	NM_033027 // CSRNP1 // cysteine-serine-rich nuclear protein 1 // 3p22 // 64651 /// ENST	CSRNP1	NM_033027	0.000364556	-2.79649
9895	7952785	NM_001012393 // OPCML // opioid binding protein/cell adhesion molecule-like // 11q25 //	OPCML	NM_001012393	0.000475173	-2.29011
10169	7955589	NM_002135 // NR4A1 // nuclear receptor subfamily 4, group A, member 1 // 12q13 // 3164	NR4A1	NM_002135	0.000475497	-4.1907
21082	8066214	NM_004613 // TGM2 // transglutaminase 2 (C polypeptide, protein-glutamine-gamma-glutamy	TGM2	NM_004613	0.000537902	-3.70841
32173	8172266	NR_029635 // MIR221 // microRNA 221 // Xp11.3 // 407006	MIR221	NR_029635	0.000549974	2.98905
11728	7971922	NM_203487 // PCDH9 // protocadherin 9 // 13q21.32 // 5101 /// NM_020403 // PCDH9 // pro	PCDH9	NM_203487	0.000572641	-1.64288
16745	8022674	NM_001792 // CDH2 // cadherin 2, type 1, N-cadherin (neuronal) // 18q11.2 // 1000 /// E	CDH2	NM_001792	0.000597359	-3.05166
19851	8053379	AK296608 // C2orf89 // chromosome 2 open reading frame 89 // 2p11.2 // 129293 /// NM_00	C2orf89	AK296608	0.000602347	1.56282
11807	7972682	NM_024089 // KDELC1 // KDEL (Lys-Asp-Glu-Leu) containing 1 // 13q33 // 79070 /// ENST00	KDELC1	NM_024089	0.000700066	-1.55876
23439	8090098	NM_053025 // MYLK // myosin light chain kinase // 3q21 // 4638 /// NM_053026 // MYLK //	MYLK	NM_053025	0.00078735	-1.85364
28184	8135601	NM_001127500 // MET // met proto-oncogene (hepatocyte growth factor receptor) // 7q31 /	MET	NM_001127500	0.000816477	-2.1104
31083	8162283	NM_004560 // ROR2 // receptor tyrosine kinase-like orphan receptor 2 // 9q22 // 4920 //	ROR2	NM_004560	0.000820211	-1.77318
15512	8010061	NM_182965 // SPHK1 // sphingosine kinase 1 // 17q25.2 // 8877 /// NM_021972 // SPHK1 //	SPHK1	NM_182965	0.000908241	-1.90346
8092	7936242	NM_033397 // ITPRIP // inositol 1,4,5-triphosphate receptor interacting protein // 10q2	ITPRIP	NM_033397	0.000943369	-2.19925
16659	8021946	NM_130386 // COLEC12 // collectin sub-family member 12 // 18pter-p11.3 // 81035 /// ENS	COLEC12	NM_130386	0.00103212	2.33969
8332	7938390	NM_001124 // ADM // adrenomedullin // 11p15.4 // 133 /// ENST00000278175 // ADM // adre	ADM	NM_001124	0.00105983	1.60489
23506	8090823	NM_005630 // SLCO2A1 // solute carrier organic anion transporter family, member 2A1 //	SLCO2A1	NM_005630	0.00108427	-2.84496
10813	7962375	NM_153026 // PRICKLE1 // prickle homolog 1 (Drosophila) // 12q12 // 144165 /// NM_00114	PRICKLE1	NM_153026	0.0011916	-3.2623
26643	8120654	NM_001160133 // KCNQ5 // potassium voltage-gated channel, KQT-like subfamily, member 5	KCNQ5	NM_001160133	0.00119965	-3.91016
21530	8070557	NM_001098402 // ZNF295 // zinc finger protein 295 // 21q22.3 // 49854 /// NM_020727 //	ZNF295	NM_001098402	0.00124393	-1.5593
5313	7907611	NM_170692 // RASAL2 // RAS protein activator like 2 // 1q24 // 9462 /// NM_004841 // RA	RASAL2	NM_170692	0.00125479	-1.70058
32174	8172268	NR_029636 // MIR222 // microRNA 222 // Xp11.3 // 407007	MIR222	NR_029636	0.00129124	1.87701
27569	8129677	NM_001143676 // SGK1 // serum/glucocorticoid regulated kinase 1 // 6q23 // 6446 /// NM_	SGK1	NM_001143676	0.00129717	-1.56173
25377	8108631	NR_026705 // VTRNA1-3 // vault RNA 1-3 // 5q31.3 // 56662	VTRNA1-3	NR_026705	0.00141038	-2.05071
10079	7954645	NM_001080509 // TSPAN11 // tetraspanin 11 // 12p11.21 // 441631 /// ENST00000261177 //	TSPAN11	NM_001080509	0.00150657	-1.65888
20785	8063382	NM_005985 // SNAI1 // snail homolog 1 (Drosophila) // 20q13.2 // 6615 /// ENST000002440	SNAI1	NM_005985	0.0015358	-2.96332
9298	7947462	NM_145804 // ABTB2 // ankyrin repeat and BTB (POZ) domain containing 2 // 11p13 // 2584	ABTB2	NM_145804	0.00155679	-1.53442
19958	8054377	NM_201555 // FHL2 // four and a half LIM domains 2 // 2q12.2 // 2274 /// NM_001450 // F	FHL2	NM_201555	0.00163392	-1.59554
29404	8146863	NM_001128205 // SULF1 // sulfatase 1 // 8q13.1 // 23213 /// NM_015170 // SULF1 // sulfa	SULF1	NM_001128205	0.00163977	-3.11402
32629	8176234	NM_001289 // CLIC2 // chloride intracellular channel 2 // Xq28 // 1193 /// ENST00000369	CLIC2	NM_001289	0.00171318	3.11691
27984	8133372	NM_000501 // ELN // elastin // 7q11.23 // 2006 /// NM_001081754 // ELN // elastin // 7q	ELN	NM_000501	0.00176227	-2.13763
31971	8170364	NM_002025 // AFF2 // AF4/FMR2 family, member 2 // Xq28 // 2334 /// NM_001169123 // AFF2	AFF2	NM_002025	0.00180911	-1.75659
29551	8148304	NM_025195 // TRIB1 // tribbles homolog 1 (Drosophila) // 8q24.13 // 10221 /// ENST00000	TRIB1	NM_025195	0.00195263	-2.92103
8339	7938485	NM_014632 // MICAL2 // microtubule associated monoxygenase, calponin and LIM domain con	MICAL2	NM_014632	0.00200129	-1.79972
16477	8020179	NM_020412 // CHMP1B // chromatin modifying protein 1B // 18p11.21 // 57132 /// BC065933	CHMP1B	NM_020412	0.00205042	-2.02673
25646	8111255	NM_006727 // CDH10 // cadherin 10, type 2 (T2-cadherin) // 5p14.2 // 1008 /// NM_001190	CDH10	NM_006727	0.00212655	-2.76541
4634	7901054	NM_004073 // PLK3 // polo-like kinase 3 // 1p34.1 // 1263 /// NM_001013632 // TCTEX1D4	PLK3	NM_004073	0.00226075	-1.63856
16800	8023220	NM_005904 // SMAD7 // SMAD family member 7 // 18q21.1 // 4092 /// NM_001190821 // SMAD7	SMAD7	NM_005904	0.00233757	-2.66379
9327	7947744	NM_002334 // LRP4 // low density lipoprotein receptor-related protein 4 // 11p11.2 // 4	LRP4	NM_002334	0.00237514	-1.75535
6783	7922717	NM_002928 // RGS16 // regulator of G-protein signaling 16 // 1q25-q31 // 6004 /// ENST0	RGS16	NM_002928	0.00243591	-1.56533
19796	8052872	NM_003236 // TGFA // transforming growth factor, alpha // 2p13 // 7039 /// NM_001099691	TGFA	NM_003236	0.00245542	-1.61863
16930	8024485	NM_015675 // GADD45B // growth arrest and DNA-damage-inducible, beta // 19p13.3 // 4616	GADD45B	NM_015675	0.00260419	-1.79636
11362	7968370	NM_194318 // B3GALTL // beta 1,3-galactosyltransferase-like // 13q12.3 // 145173 /// EN	B3GALTL	NM_194318	0.00263274	-1.53137
32167	8172204	NM_000898 // MAOB // monoamine oxidase B // Xp11.23 // 4129 /// ENST00000378069 // MAOB	MAOB	NM_000898	0.00272496	1.72324
13569	7990054	NM_018003 // UACA // uveal autoantigen with coiled-coil domains and ankyrin repeats //	UACA	NM_018003	0.00276736	-1.73312
22041	8075310	NM_002309 // LIF // leukemia inhibitory factor (cholinergic differentiation factor) //	LIF	NM_002309	0.00278032	-2.26401
18568	8040473	NM_004040 // RHOB // ras homolog gene family, member B // 2p24 // 388 /// ENST000002722	RHOB	NM_004040	0.00285298	-1.921
5373	7908409	NM_002923 // RGS2 // regulator of G-protein signaling 2, 24kDa // 1q31 // 5997 /// ENST	RGS2	NM_002923	0.00288923	-2.43834
28626	8139706	NM_014302 // SEC61G // Sec61 gamma subunit // 7p11.2 // 23480 /// NM_001012456 // SEC61	SEC61G	NM_014302	0.00291547	-1.6018
30044	8152215	NM_005655 // KLF10 // Kruppel-like factor 10 // 8q22.2 // 7071 /// NM_001032282 // KLF1	KLF10	NM_005655	0.00293194	-1.97464
24822	8103254	NM_003013 // SFRP2 // secreted frizzled-related protein 2 // 4q31.3 // 6423 /// ENST000	SFRP2	NM_003013	0.00303526	-14.5737
11057	7965064	NM_020841 // OSBPL8 // oxysterol binding protein-like 8 // 12q14 // 114882 /// NM_00100	OSBPL8	NM_020841	0.00317744	-1.54145
5508	7909954	NM_032890 // DISP1 // dispatched homolog 1 (Drosophila) // 1q41 // 84976 /// ENST000002	DISP1	NM_032890	0.003223	-1.52522
17435	8029693	NM_006732 // FOSB // FBJ murine osteosarcoma viral oncogene homolog B // 19q13.32 // 23	FOSB	NM_006732	0.00326806	-2.07221
5877	7913655	NM_002167 // ID3 // inhibitor of DNA binding 3, dominant negative helix-loop-helix prot	ID3	NM_002167	0.00329198	-2.24434
12190	7976336	NM_175748 // UBR7 // ubiquitin protein ligase E3 component n-recognin 7 (putative) // 1	UBR7	NM_175748	0.00332081	-1.55483
10170	7955606	NM_021934 // C12orf44 // chromosome 12 open reading frame 44 // 12q13.13 // 60673 /// N	C12orf44	NM_021934	0.00332917	-1.51613
30208	8154100	NM_003383 // VLDLR // very low density lipoprotein receptor // 9p24 // 7436 /// NM_0010	VLDLR	NM_003383	0.00341502	-1.65378
18733	8042310	NM_003038 // SLC1A4 // solute carrier family 1 (glutamate/neutral amino acid transporte	SLC1A4	NM_003038	0.00348332	-1.81597
25048	8105191	NM_001178055 // PARP8 // poly (ADP-ribose) polymerase family, member 8 // 5q11.1 // 796	PARP8	NM_001178055	0.00384077	2.20962
29896	8151101	NM_001080416 // MYBL1 // v-myb myeloblastosis viral oncogene homolog (avian)-like 1 //	MYBL1	NM_001080416	0.00387355	-2.21119
19683	8051762	NM_021097 // SLC8A1 // solute carrier family 8 (sodium/calcium exchanger), member 1 //	SLC8A1	NM_021097	0.00387863	-2.16191
30676	8158431	NM_001100876 // PHYHD1 // phytanoyl-CoA dioxygenase domain containing 1 // 9q34.11 // 2	PHYHD1	NM_001100876	0.00388657	1.62662
12411	7978492	NM_015473 // HEATR5A // HEAT repeat containing 5A // 14q12 // 25938 /// ENST00000439727	HEATR5A	NM_015473	0.00409084	-1.66524
30078	8152522	NM_006209 // ENPP2 // ectonucleotide pyrophosphatase/phosphodiesterase 2 // 8q24.1 // 5	ENPP2	NM_006209	0.00409367	1.6835
28261	8136448	NM_001006630 // CHRM2 // cholinergic receptor, muscarinic 2 // 7q31-q35 // 1129 /// NM_	CHRM2	NM_001006630	0.00409369	-3.36658
11864	7973067	NM_000270 // PNP // purine nucleoside phosphorylase // 14q13.1 // 4860 /// ENST00000361	PNP	NM_000270	0.00414337	-1.9353
6275	7917754	NM_003567 // BCAR3 // breast cancer anti-estrogen resistance 3 // 1p22.1 // 8412 /// EN	BCAR3	NM_003567	0.00422191	-1.51329
22244	8077441	NM_003670 // BHLHE40 // basic helix-loop-helix family, member e40 // 3p26 // 8553 /// E	BHLHE40	NM_003670	0.00433626	-2.40736
16516	8020495	NM_138375 // CABLES1 // Cdk5 and Abl enzyme substrate 1 // 18q11.2 // 91768 /// NM_0011	CABLES1	NM_138375	0.00434055	-1.58646
15581	8010915	NM_182705 // FAM101B // family with sequence similarity 101, member B // 17p13 // 35984	FAM101B	NM_182705	0.00451828	-1.61503
27122	8124848	NM_003897 // IER3 // immediate early response 3 // 6p21.3 // 8870 /// ENST00000259874 /	IER3	NM_003897	0.00474643	-2.04877
33032	8179704	NM_003897 // IER3 // immediate early response 3 // 6p21.3 // 8870 /// ENST00000259874 /	IER3	NM_003897	0.00474643	-2.04877
32904	8178435	NM_003897 // IER3 // immediate early response 3 // 6p21.3 // 8870 /// ENST00000259874 /	IER3	NM_003897	0.00475526	-2.12205
12041	7974689	NM_016651 // DACT1 // dapper, antagonist of beta-catenin, homolog 1 (Xenopus laevis) //	DACT1	NM_016651	0.00480615	-2.841
8768	7942594	NR_000025 // SNORD15B // small nucleolar RNA, C/D box 15B // 11q13.4 // 114599	SNORD15B	NR_000025	0.00482209	-1.51038
15699	8012349	NM_002616 // PER1 // period homolog 1 (Drosophila) // 17p13.1 // 5187 /// ENST000003172	PER1	NM_002616	0.00490569	-1.95784
6223	7917255	NM_014021 // SSX2IP // synovial sarcoma, X breakpoint 2 interacting protein // 1p22.3 /	SSX2IP	NM_014021	0.0049904	-1.79155
5311	7907572	NM_020318 // PAPPA2 // pappalysin 2 // 1q23-q25 // 60676 /// NM_021936 // PAPPA2 // pap	PAPPA2	NM_020318	0.00501354	-2.458
30526	8156848	NM_006981 // NR4A3 // nuclear receptor subfamily 4, group A, member 3 // 9q22 // 8013 /	NR4A3	NM_006981	0.00511895	-2.23898
19970	8054479	NM_005434 // MALL // mal, T-cell differentiation protein-like // 2q13 // 7851 /// ENST0	MALL	NM_005434	0.00517806	-3.15481
22862	8083887	NM_005602 // CLDN11 // claudin 11 // 3q26.2-q26.3 // 5010 /// NM_001185056 // CLDN11 //	CLDN11	NM_005602	0.00531812	2.16799
17076	8026047	NM_002229 // JUNB // jun B proto-oncogene // 19p13.2 // 3726 /// ENST00000302754 // JUN	JUNB	NM_002229	0.00540701	-1.78669
16323	8018864	NM_003955 // SOCS3 // suppressor of cytokine signaling 3 // 17q25.3 // 9021 /// ENST000	SOCS3	NM_003955	0.00580344	-1.891
12009	7974372	NM_001099652 // GPR137C // G protein-coupled receptor 137C // 14q22.1 // 283554 /// ENS	GPR137C	NM_001099652	0.00580546	-1.58443
21774	8072735	NM_145343 // APOL1 // apolipoprotein L, 1 // 22q13.1 // 8542 /// NM_003661 // APOL1 //	APOL1	NM_145343	0.00581855	1.52185
21542	8070665	NM_173354 // SIK1 // salt-inducible kinase 1 // 21q22.3 // 150094 /// ENST00000270162 /	SIK1	NM_173354	0.00591793	-1.89242
4901	7903777	NM_000851 // GSTM5 // glutathione S-transferase mu 5 // 1p13.3 // 2949 /// ENST00000256	GSTM5	NM_000851	0.00608091	2.85469
10383	7957715	NM_001135175 // NEDD1 // neural precursor cell expressed, developmentally down-regulate	NEDD1	NM_001135175	0.00612516	-1.57348
29311	8146092	NM_002164 // IDO1 // indoleamine 2,3-dioxygenase 1 // 8p12-p11 // 3620 /// ENST00000253	IDO1	NM_002164	0.00620787	-1.52921
17411	8029437	NM_006505 // PVR // poliovirus receptor // 19q13.2 // 5817 /// NM_001135768 // PVR // p	PVR	NM_006505	0.0062695	-1.50372
9871	7952526	NM_016952 // CDON // Cdon homolog (mouse) // 11q23-q24 // 50937 /// ENST00000263577 //	CDON	NM_016952	0.00639987	1.8084
30538	8156982	NM_001042551 // SMC2 // structural maintenance of chromosomes 2 // 9q31.1 // 10592 ///	SMC2	NM_001042551	0.0064024	-1.62576
25665	8111490	NM_000949 // PRLR // prolactin receptor // 5p13.2 // 5618 /// ENST00000382002 // PRLR /	PRLR	NM_000949	0.00648713	-3.0864
12131	7975779	NM_005252 // FOS // FBJ murine osteosarcoma viral oncogene homolog // 14q24.3 // 2353 /	FOS	NM_005252	0.00649015	-2.25772
23470	8090469	NM_032638 // GATA2 // GATA binding protein 2 // 3q21.3 // 2624 /// NM_001145661 // GATA	GATA2	NM_032638	0.00649555	-1.76507
22837	8083707	NM_001168214 // LOC401097 // hypothetical protein LOC401097 // 3q25.33 // 401097 /// EN	LOC401097	NM_001168214	0.0065408	-1.5094
6529	7920165	NM_002016 // FLG // filaggrin // 1q21.3 // 2312 /// ENST00000368799 // FLG // filaggrin	FLG	NM_002016	0.00675034	-3.94275
6600	7920875	NR_003005 // SCARNA4 // small Cajal body-specific RNA 4 // 1q22 // 677771	SCARNA4	NR_003005	0.00709573	-1.77776
25052	8105267	NM_002203 // ITGA2 // integrin, alpha 2 (CD49B, alpha 2 subunit of VLA-2 receptor) // 5	ITGA2	NM_002203	0.00714786	-3.05381
26133	8115831	NM_004417 // DUSP1 // dual specificity phosphatase 1 // 5q34 // 1843 /// ENST0000023922	DUSP1	NM_004417	0.00726427	-1.84104
20208	8056890	NM_001822 // CHN1 // chimerin (chimaerin) 1 // 2q31.1 // 1123 /// NM_001025201 // CHN1	CHN1	NM_001822	0.00731088	1.63134
11506	7969815	NM_206808 // CLYBL // citrate lyase beta like // 13q32 // 171425 /// ENST00000376360 //	CLYBL	NM_206808	0.00741737	1.51384
28999	8143154	NM_004717 // DGKI // diacylglycerol kinase, iota // 7q32.3-q33 // 9162 /// ENST00000288	DGKI	NM_004717	0.00770047	-1.5209
26914	8123104	NM_032532 // FNDC1 // fibronectin type III domain containing 1 // 6q25 // 84624 /// ENS	FNDC1	NM_032532	0.00793991	-3.22983
24874	8103630	NM_020870 // SH3RF1 // SH3 domain containing ring finger 1 // 4q32.3 // 57630 /// ENST0	SH3RF1	NM_020870	0.00814906	-1.53712
29313	8146115	NM_020130 // C8orf4 // chromosome 8 open reading frame 4 // 8p11.2 // 56892 /// ENST000	C8orf4	NM_020130	0.0082227	-1.76548
24841	8103399	NM_016205 // PDGFC // platelet derived growth factor C // 4q32 // 56034 /// NR_036641 /	PDGFC	NM_016205	0.00826697	-1.50089
19034	8044961	NR_023343 // RNU4ATAC // RNA, U4atac small nuclear (U12-dependent splicing) // 2q14.2 /	RNU4ATAC	NR_023343	0.0085988	-1.62601
23804	8093858	NM_018401 // STK32B // serine/threonine kinase 32B // 4p16.2 // 55351 /// ENST000002829	STK32B	NM_018401	0.00867572	-2.82844
21809	8073088	NM_021822 // APOBEC3G // apolipoprotein B mRNA editing enzyme, catalytic polypeptide-li	APOBEC3G	NM_021822	0.00882366	1.50559
15406	8008885	NR_029493 // MIR21 // microRNA 21 // 17q23.1 // 406991 /// AY699265 // MIR21 // microRN	MIR21	NR_029493	0.0088292	2.94863
16634	8021685	NM_001093729 // CCDC102B // coiled-coil domain containing 102B // 18q22.1 // 79839 ///	CCDC102B	NM_001093729	0.00911386	1.64886
28581	8139207	NM_002192 // INHBA // inhibin, beta A // 7p15-p13 // 3624 /// ENST00000242208 // INHBA	INHBA	NM_002192	0.00941344	-3.40932
25781	8112615	NM_003633 // ENC1 // ectodermal-neural cortex 1 (with BTB-like domain) // 5q13 // 8507	ENC1	NM_003633	0.00942416	-1.59449
5720	7911799	NM_001409 // MEGF6 // multiple EGF-like-domains 6 // 1p36.3 // 1953 /// ENST00000356575	MEGF6	NM_001409	0.00943846	-1.58479
12080	7975268	NM_001172 // ARG2 // arginase, type II // 14q24.1 // 384 /// NM_006370 // VTI1B // vesi	ARG2	NM_001172	0.00953454	-1.70166
28130	8135069	NM_000602 // SERPINE1 // serpin peptidase inhibitor, clade E (nexin, plasminogen activa	SERPINE1	NM_000602	0.00965867	-1.88909
12426	7978644	NM_020529 // NFKBIA // nuclear factor of kappa light polypeptide gene enhancer in B-cel	NFKBIA	NM_020529	0.00970323	-1.63829
5384	7908529	NM_020204 // LHX9 // LIM homeobox 9 // 1q31.1 // 56956 /// NM_001014434 // LHX9 // LIM	LHX9	NM_020204	0.0097995	-4.48991
29798	8150186	NM_024787 // RNF122 // ring finger protein 122 // 8p12 // 79845 /// ENST00000256257 //	RNF122	NM_024787	0.00989317	-1.73395
22996	8085138	NM_000916 // OXTR // oxytocin receptor // 3p25 // 5021 /// ENST00000316793 // OXTR // o	OXTR	NM_000916	0.0105006	-2.72031
26009	8114572	NM_001945 // HBEGF // heparin-binding EGF-like growth factor // 5q23 // 1839 /// ENST00	HBEGF	NM_001945	0.0107293	-2.2789
10678	7961083	NM_005127 // CLEC2B // C-type lectin domain family 2, member B // 12p13-p12 // 9976 ///	CLEC2B	NM_005127	0.0111019	2.71028
24042	8095907	NM_025074 // FRAS1 // Fraser syndrome 1 // 4q21.21 // 80144 /// NM_001166133 // FRAS1 /	FRAS1	NM_025074	0.0115647	-2.2133
13240	7986229	NM_006011 // ST8SIA2 // ST8 alpha-N-acetyl-neuraminide alpha-2,8-sialyltransferase 2 //	ST8SIA2	NM_006011	0.0115895	1.73808
9303	7947512	NM_015430 // PAMR1 // peptidase domain containing associated with muscle regeneration 1	PAMR1	NM_015430	0.0116731	-1.60417
22281	8077899	NM_138712 // PPARG // peroxisome proliferator-activated receptor gamma // 3p25 // 5468	PPARG	NM_138712	0.0119638	1.93013
11040	7964872	NM_001109754 // PTPRB // protein tyrosine phosphatase, receptor type, B // 12q15-q21 //	PTPRB	NM_001109754	0.0119677	-2.32811
24269	8098103	NM_020840 // FNIP2 // folliculin interacting protein 2 // 4q32.1 // 57600 /// ENST00000	FNIP2	NM_020840	0.0120312	-1.7504
32502	8175217	NM_001448 // GPC4 // glypican 4 // Xq26.1 // 2239 /// ENST00000370828 // GPC4 // glypic	GPC4	NM_001448	0.0121622	-3.16741
4761	7902353	NM_001001933 // LHX8 // LIM homeobox 8 // 1p31.1 // 431707 /// ENST00000294638 // LHX8	LHX8	NM_001001933	0.012205	-1.63614
30492	8156521	NR_029483 // MIRLET7F1 // microRNA let-7f-1 // 9q22.32 // 406888	MIRLET7F1	NR_029483	0.012256	1.68545
19574	8050427	NM_030797 // FAM49A // family with sequence similarity 49, member A // 2p24.2 // 81553	FAM49A	NM_030797	0.0123715	2.02494
19232	8046695	NM_000885 // ITGA4 // integrin, alpha 4 (antigen CD49D, alpha 4 subunit of VLA-4 recept	ITGA4	NM_000885	0.0123847	-2.73083
25806	8112841	NM_004272 // HOMER1 // homer homolog 1 (Drosophila) // 5q14.2 // 9456 /// ENST000003340	HOMER1	NM_004272	0.0127234	-1.57566
29944	8151457	NM_012258 // HEY1 // hairy/enhancer-of-split related with YRPW motif 1 // 8q21 // 23462	HEY1	NM_012258	0.0127972	-2.80373
18839	8043244	NM_032827 // ATOH8 // atonal homolog 8 (Drosophila) // 2p11.2 // 84913 /// ENST00000306	ATOH8	NM_032827	0.0128607	-1.59724
25010	8104758	BC022250 // C5orf23 // chromosome 5 open reading frame 23 // 5p13.3 // 79614 /// ENST00	C5orf23	BC022250	0.013068	-4.32046
25237	8107194	BC009203 // C5orf30 // chromosome 5 open reading frame 30 // 5q21.1 // 90355 /// ENST00	C5orf30	BC009203	0.0131165	-1.69206
20356	8058849	NM_020814 // MARCH4 // membrane-associated ring finger (C3HC4) 4 // 2q35 // 57574 /// E	MARCH4	NM_020814	0.0131442	-1.85662
25387	8108713	NM_019120 // PCDHB8 // protocadherin beta 8 // 5q31 // 56128 /// ENST00000239444 // PCD	PCDHB8	NM_019120	0.0135505	-2.47609
7849	7933509	NM_000124 // ERCC6 // excision repair cross-complementing rodent repair deficiency, com	ERCC6	NM_000124	0.0136257	-1.65206
24738	8102532	NM_001083 // PDE5A // phosphodiesterase 5A, cGMP-specific // 4q27 // 8654 /// NM_033430	PDE5A	NM_001083	0.0136287	-2.57857
29555	8148317	NM_002467 // MYC // v-myc myelocytomatosis viral oncogene homolog (avian) // 8q24.21 //	MYC	NM_002467	0.0136683	-1.6059
29988	8151686	NM_005941 // MMP16 // matrix metallopeptidase 16 (membrane-inserted) // 8q21.3 // 4325	MMP16	NM_005941	0.0137927	-1.6009
16896	8024062	NM_001928 // CFD // complement factor D (adipsin) // 19p13.3 // 1675 /// ENST0000032772	CFD	NM_001928	0.0140283	2.12772
16334	8018975	NM_005567 // LGALS3BP // lectin, galactoside-binding, soluble, 3 binding protein // 17q	LGALS3BP	NM_005567	0.0140493	1.54499
29506	8147837	NM_012082 // ZFPM2 // zinc finger protein, multitype 2 // 8q23 // 23414 /// ENST0000040	ZFPM2	NM_012082	0.0140499	-2.03629
29262	8145611	NM_017412 // FZD3 // frizzled homolog 3 (Drosophila) // 8p21 // 7976 /// ENST0000024009	FZD3	NM_017412	0.0145013	1.61805
26237	8116780	NM_004415 // DSP // desmoplakin // 6p24 // 1832 /// NM_001008844 // DSP // desmoplakin	DSP	NM_004415	0.0149296	-2.67177
19268	8047174	NM_001127257 // SLC39A10 // solute carrier family 39 (zinc transporter), member 10 // 2	SLC39A10	NM_001127257	0.0149464	-1.59751
31412	8165705	ENST00000361681 // ND6 // NADH dehydrogenase, subunit 6 (complex I) // --- // 4541	ND6	ENST00000361681	0.0149824	1.69775
32404	8174361	NM_198057 // TSC22D3 // TSC22 domain family, member 3 // Xq22.3 // 1831 /// NM_004089 /	TSC22D3	NM_198057	0.0150072	-1.53385
11755	7972217	NM_005842 // SPRY2 // sprouty homolog 2 (Drosophila) // 13q31.1 // 10253 /// ENST000003	SPRY2	NM_005842	0.015378	-1.63142
22022	8075126	NM_002430 // MN1 // meningioma (disrupted in balanced translocation) 1 // 22q11|22q12.1	MN1	NM_002430	0.0158406	-1.53943
20194	8056784	NM_004405 // DLX2 // distal-less homeobox 2 // 2q32 // 1746 /// ENST00000234198 // DLX2	DLX2	NM_004405	0.0159681	-1.68477
24036	8095834	NM_020859 // SHROOM3 // shroom family member 3 // 4q21.1 // 57619 /// ENST00000296043 /	SHROOM3	NM_020859	0.0162605	-2.18387
27773	8131803	NM_000600 // IL6 // interleukin 6 (interferon, beta 2) // 7p21 // 3569 /// ENST00000404	IL6	NM_000600	0.0164487	-2.03325
7592	7930980	NM_001030059 // PPAPDC1A // phosphatidic acid phosphatase type 2 domain containing 1A /	PPAPDC1A	NM_001030059	0.0169128	-2.36434
11059	7965094	NM_203394 // E2F7 // E2F transcription factor 7 // 12q21.2 // 144455 /// ENST0000032288	E2F7	NM_203394	0.0169551	-1.65682
21540	8070632	NM_001178008 // CBS // cystathionine-beta-synthase // 21q22.3 // 875 /// NM_000071 // C	CBS	NM_001178008	0.0170633	-1.50444
19250	8046906	NM_016315 // GULP1 // GULP, engulfment adaptor PTB domain containing 1 // 2q32.3-q33 //	GULP1	NM_016315	0.0171562	-2.74828
24678	8101893	NM_000669 // ADH1C // alcohol dehydrogenase 1C (class I), gamma polypeptide // 4q23 //	ADH1C	NM_000669	0.0172346	2.02321
7543	7930413	NM_004419 // DUSP5 // dual specificity phosphatase 5 // 10q25 // 1847 /// ENST000003695	DUSP5	NM_004419	0.0174165	-1.6471
32511	8175261	NR_030228 // MIR503 // microRNA 503 // Xq26.3 // 574506	MIR503	NR_030228	0.0174762	2.57133
21798	8073007	NM_012323 // MAFF // v-maf musculoaponeurotic fibrosarcoma oncogene homolog F (avian) /	MAFF	NM_012323	0.0175566	-1.59617
12914	7982712	NM_033286 // C15orf23 // chromosome 15 open reading frame 23 // 15q15.1 // 90417 /// NM	C15orf23	NM_033286	0.0175867	-1.66518
27217	8125919	NM_001145775 // FKBP5 // FK506 binding protein 5 // 6p21.31 // 2289 /// NM_004117 // FK	FKBP5	NM_001145775	0.0179339	1.74142
25033	8105067	NM_000958 // PTGER4 // prostaglandin E receptor 4 (subtype EP4) // 5p13.1 // 5734 /// E	PTGER4	NM_000958	0.0179763	1.56074
6113	7916112	NM_002867 // RAB3B // RAB3B, member RAS oncogene family // 1p32-p31 // 5865 /// ENST000	RAB3B	NM_002867	0.0185831	-1.80688
25009	8104746	NM_000908 // NPR3 // natriuretic peptide receptor C/guanylate cyclase C (atrionatriuret	NPR3	NM_000908	0.01863	-3.90347
11617	7970954	NM_004734 // DCLK1 // doublecortin-like kinase 1 // 13q13 // 9201 /// NM_001195415 // D	DCLK1	NM_004734	0.0187689	1.52451
31431	8165866	NM_000351 // STS // steroid sulfatase (microsomal), isozyme S // Xp22.32 // 412 /// ENS	STS	NM_000351	0.0190283	-1.52116
17315	8028286	NM_015073 // SIPA1L3 // signal-induced proliferation-associated 1 like 3 // 19q13.13 //	SIPA1L3	NM_015073	0.0195165	-1.51884
30279	8154692	NM_000459 // TEK // TEK tyrosine kinase, endothelial // 9p21 // 7010 /// BC035514 // TE	TEK	NM_000459	0.0196971	-1.63395
26810	8122099	NM_006208 // ENPP1 // ectonucleotide pyrophosphatase/phosphodiesterase 1 // 6q22-q23 //	ENPP1	NM_006208	0.0205149	-2.17114
8164	7937039	NM_001005463 // EBF3 // early B-cell factor 3 // 10q26.3 // 253738 /// ENST00000368648	EBF3	NM_001005463	0.0207581	-1.63948
23709	8092741	NM_198152 // UTS2D // urotensin 2 domain containing // 3q28 // 257313 /// ENST000003405	UTS2D	NM_198152	0.0207606	1.86707
29049	8143629	NR_002157 // OR2A9P // olfactory receptor, family 2, subfamily A, member 9 pseudogene /	OR2A9P	NR_002157	0.0208533	1.73133
7664	7931832	NM_001354 // AKR1C2 // aldo-keto reductase family 1, member C2 (dihydrodiol dehydrogena	AKR1C2	NM_001354	0.0209517	1.8158
23575	8091537	NM_178822 // IGSF10 // immunoglobulin superfamily, member 10 // 3q25.1 // 285313 /// NM	IGSF10	NM_178822	0.0209612	3.13061
28538	8138888	NM_001191058 // PDE1C // phosphodiesterase 1C, calmodulin-dependent 70kDa // 7p14.3 //	PDE1C	NM_001191058	0.0211594	-5.0716
10023	7954065	NM_003979 // GPRC5A // G protein-coupled receptor, family C, group 5, member A // 12p13	GPRC5A	NM_003979	0.0212284	-1.60321
20388	8059244	NM_024536 // CHPF // chondroitin polymerizing factor // 2q35 // 79586 /// NM_001195731	CHPF	NM_024536	0.0212464	-1.66762
25388	8108716	NM_020957 // PCDHB16 // protocadherin beta 16 // 5q31 // 57717 /// ENST00000361016 // P	PCDHB16	NM_020957	0.02133	-2.20192
20251	8057677	NM_014585 // SLC40A1 // solute carrier family 40 (iron-regulated transporter), member 1	SLC40A1	NM_014585	0.0214692	1.97372
10970	7964248	NR_002737 // SNORD59A // small nucleolar RNA, C/D box 59A // 12p13.3 // 26789	SNORD59A	NR_002737	0.0216997	1.67959
8859	7943349	NM_152432 // ARHGAP42 // Rho GTPase activating protein 42 // 11q22.1 // 143872 /// ENST	ARHGAP42	NM_152432	0.0217806	1.73761
20931	8064868	NM_019593 // GPCPD1 // glycerophosphocholine phosphodiesterase GDE1 homolog (S. cerevis	GPCPD1	NM_019593	0.0218965	-1.57595
26986	8123864	NM_003220 // TFAP2A // transcription factor AP-2 alpha (activating enhancer binding pro	TFAP2A	NM_003220	0.0219131	-2.20698
26907	8123006	NM_003898 // SYNJ2 // synaptojanin 2 // 6q25.3 // 8871 /// NM_001178088 // SYNJ2 // syn	SYNJ2	NM_003898	0.0221092	-1.63802
20445	8059854	NM_005737 // ARL4C // ADP-ribosylation factor-like 4C // 2q37.1 // 10123 /// ENST000003	ARL4C	NM_005737	0.0225829	1.53427
15452	8009380	NR_003706 // SNORA38B // small nucleolar RNA, H/ACA box 38B (retrotransposed) // 17q24.	SNORA38B	NR_003706	0.0227677	-2.59699
5603	7910923	NM_020066 // FMN2 // formin 2 // 1q43 // 56776 /// ENST00000319653 // FMN2 // formin 2	FMN2	NM_020066	0.0228381	-1.58047
22057	8075477	NR_024209 // RNF185 // ring finger protein 185 // 22q12.2 // 91445 /// NR_024210 // RNF	RNF185	NR_024209	0.0230218	-1.73285
18442	8039484	NM_000641 // IL11 // interleukin 11 // 19q13.3-q13.4 // 3589 /// ENST00000264563 // IL1	IL11	NM_000641	0.023204	-1.58318
