# Supplementary material for: Transcriptome-Wide Expression Profiling in Skin Fibroblasts of Patients with Joint Hypermobility Syndrome/Ehlers-Danlos Syndrome Hypermobility Type
Source: PLoS One. 2016 Aug 12;11(8):e0161347. doi: 10.1371/journal.pone.0161347 (PMC4982685; doi:10.1371/journal.pone.0161347)
Supplement: S2 Table — (XLS) [file pone.0161347.s004.xls]

## Sheet: S2 Table
S2 Table. DAVID clusters of up-regulated genes in JHS/EDS-HT fibroblasts
Annotation Cluster 1	Enrichment Score: 3.0849839847474465
Category	Term	p-value	Genes	% FDR
GOTERM_BP_FAT	GO:0045087~innate immune response	0.000175497	APOL1, PPARG, APOBEC3G, COLEC12, CFD	0.249237
GOTERM_BP_FAT	GO:0006955~immune response	0.000402519	APOL1, AQP9, PTGER4, ENPP2, PPARG, APOBEC3G, COLEC12, CFD	0.570792
GOTERM_BP_FAT	GO:0006952~defense response	0.00787031	LGALS3BP, APOL1, PPARG, APOBEC3G, COLEC12, CFD	10.6264
Annotation Cluster 2	Enrichment Score: 2.5688320138583687
Category	Term	p-value	Genes	% FDR
KEGG_PATHWAY	hsa00980:Metabolism of xenobiotics by cytochrome P450	0.000240986	AKR1C3, AKR1C2, ADH1C, GSTM5	0.205096
SP_PIR_KEYWORDS	oxidoreductase	0.00420963	AKR1C3, AKR1C2, PHYHD1, MAOB, ADH1C, ND6	4.76126
SP_PIR_KEYWORDS	nad	0.00567528	AKR1C3, PARP8, ADH1C, ND6	6.36974
GOTERM_BP_FAT	GO:0055114~oxidation reduction	0.00921402	AKR1C3, AKR1C2, PHYHD1, MAOB, ADH1C, ND6	12.3321
Annotation Cluster 3	Enrichment Score: 0.9633918300968672
Category	Term	p-value	Genes	% FDR
UP_SEQ_FEATURE	disulfide bond	0.00528186	IGSF10, LGALS3BP, PTGER4, ADM, ENPP2, CLEC2B, CDON, UTS2D, COLEC12, FZD3, CLIC2, ST8SIA2, CFD	6.24446
SP_PIR_KEYWORDS	disulfide bond	0.00675542	IGSF10, LGALS3BP, PTGER4, ADM, ENPP2, CLEC2B, CDON, UTS2D, COLEC12, FZD3, CLIC2, ST8SIA2, CFD	7.53921
Annotation Cluster 4	Enrichment Score: 0.889355916881988
Category	Term	p-value	Genes	% FDR
GOTERM_BP_FAT	GO:0048878~chemical homeostasis	0.0201955	AQP9, ADM, PPARG, CLDN11, SLC40A1	25.1799
