# Supplementary material for: Transcriptome-Wide Expression Profiling in Skin Fibroblasts of Patients with Joint Hypermobility Syndrome/Ehlers-Danlos Syndrome Hypermobility Type
Source: PLoS One. 2016 Aug 12;11(8):e0161347. doi: 10.1371/journal.pone.0161347 (PMC4982685; doi:10.1371/journal.pone.0161347)
Supplement: S3 Table — (XLS) [file pone.0161347.s005.xls]

## Sheet: S3 Table
S3 Table. DAVID clusters of down-regulated genes in JHS/EDS-HT fibroblasts
Annotation Cluster 1	Enrichment Score: 4.2977191800608585
Category	Term	p-value	Genes	% FDR
GOTERM_BP_FAT	GO:0006357~regulation of transcription from RNA polymerase II promoter	2.26373e-07	IL6, SMAD7, KLF10, NR4A2, NFKBIA, FHL2, NR4A1, NR4A3, FOSB, JUNB, IL11, LIF, HES1, INHBA, GATA2, DLX2, FOS, HEY1, ID1, CSRNP1, TFAP2A, ZFPM2, ID3, SIK1, MYC	0.000380981
GOTERM_BP_FAT	GO:0045944~positive regulation of transcription from RNA polymerase II promoter	4.77352e-06	IL6, NR4A2, NFKBIA, NR4A1, NR4A3, JUNB, IL11, LIF, HES1, DLX2, FOS, INHBA, GATA2, CSRNP1, ZFPM2, MYC	0.00803346
GOTERM_BP_FAT	GO:0051254~positive regulation of RNA metabolic process	6.49818e-06	IL6, NR4A2, NFKBIA, FHL2, NR4A1, NR4A3, JUNB, IL11, LIF, HES1, FOS, DLX2, GATA2, INHBA, ERCC6, CSRNP1, ZFPM2, MYC	0.0109358
GOTERM_BP_FAT	GO:0045935~positive regulation of nucleobase, nucleoside, nucleotide and nucleic acid metabolic process	1.50926e-05	IL6, NR4A2, NFKBIA, FHL2, NR4A1, NR4A3, JUNB, IL11, LIF, HES1, INHBA, GATA2, FOS, DLX2, ERCC6, EBF3, CSRNP1, ZFPM2, PDGFC, MYC	0.0253977
GOTERM_BP_FAT	GO:0051173~positive regulation of nitrogen compound metabolic process	2.33978e-05	IL6, NR4A2, NFKBIA, FHL2, NR4A1, NR4A3, JUNB, IL11, LIF, HES1, INHBA, GATA2, FOS, DLX2, ERCC6, EBF3, CSRNP1, ZFPM2, PDGFC, MYC	0.0393709
GOTERM_BP_FAT	GO:0045893~positive regulation of transcription, DNA-dependent	2.36038e-05	IL6, NR4A2, NFKBIA, FHL2, NR4A1, NR4A3, JUNB, IL11, LIF, HES1, FOS, DLX2, GATA2, INHBA, CSRNP1, ZFPM2, MYC	0.0397174
GOTERM_BP_FAT	GO:0010557~positive regulation of macromolecule biosynthetic process	2.8924e-05	IL6, NR4A2, NFKBIA, FHL2, ITGA2, NR4A1, NR4A3, JUNB, IL11, LIF, HES1, INHBA, GATA2, FOS, DLX2, EBF3, CSRNP1, ZFPM2, PDGFC, MYC	0.0486676
GOTERM_BP_FAT	GO:0045941~positive regulation of transcription	5.00986e-05	IL6, NR4A2, NFKBIA, FHL2, NR4A1, NR4A3, JUNB, IL11, LIF, HES1, INHBA, FOS, DLX2, GATA2, EBF3, CSRNP1, ZFPM2, MYC	0.0842819
GOTERM_BP_FAT	GO:0006355~regulation of transcription, DNA-dependent	5.17766e-05	E2F7, NFKBIA, FHL2, MYBL1, IL11, LIF, FOS, GATA2, TSC22D3, ERCC6, HEY1, PER1, BHLHE40, SIK1, LHX8, MYC, LHX9, MAFF, IL6, SMAD7, KLF10, NR4A2, NR4A1, NR4A3, FOSB, JUNB, HES1, INHBA, DLX2, ATF3, ID1, EBF3, CSRNP1, TFAP2A, ZFPM2, ID3	0.0871037
GOTERM_BP_FAT	GO:0031328~positive regulation of cellular biosynthetic process	5.42369e-05	IL6, NR4A2, NFKBIA, FHL2, ITGA2, NR4A1, NR4A3, JUNB, IL11, LIF, HES1, INHBA, GATA2, FOS, DLX2, EBF3, CSRNP1, ZFPM2, PDGFC, MYC	0.0912409
GOTERM_BP_FAT	GO:0009891~positive regulation of biosynthetic process	6.58515e-05	IL6, NR4A2, NFKBIA, FHL2, ITGA2, NR4A1, NR4A3, JUNB, IL11, LIF, HES1, INHBA, GATA2, FOS, DLX2, EBF3, CSRNP1, ZFPM2, PDGFC, MYC	0.110769
GOTERM_BP_FAT	GO:0010628~positive regulation of gene expression	7.23269e-05	IL6, NR4A2, NFKBIA, FHL2, NR4A1, NR4A3, JUNB, IL11, LIF, HES1, INHBA, FOS, DLX2, GATA2, EBF3, CSRNP1, ZFPM2, MYC	0.121656
GOTERM_BP_FAT	GO:0051252~regulation of RNA metabolic process	8.20485e-05	E2F7, NFKBIA, FHL2, MYBL1, IL11, LIF, FOS, GATA2, TSC22D3, ERCC6, HEY1, PER1, BHLHE40, SIK1, LHX8, MYC, LHX9, MAFF, IL6, SMAD7, KLF10, NR4A2, NR4A1, NR4A3, FOSB, JUNB, HES1, INHBA, DLX2, ATF3, ID1, EBF3, CSRNP1, TFAP2A, ZFPM2, ID3	0.137997
GOTERM_BP_FAT	GO:0010604~positive regulation of macromolecule metabolic process	0.000125882	IL6, SMAD7, NR4A2, NFKBIA, FHL2, ITGA2, NR4A1, NR4A3, JUNB, IL11, LIF, HES1, INHBA, GATA2, DLX2, FOS, ERCC6, EBF3, CSRNP1, ZFPM2, PDGFC, MYC	0.211648
GOTERM_BP_FAT	GO:0045449~regulation of transcription	0.00843634	E2F7, ZNF295, NFKBIA, FHL2, MYBL1, IL11, TRIB1, LIF, FOS, GATA2, TSC22D3, ERCC6, HEY1, PER1, ATOH8, BHLHE40, SIK1, LHX8, MYC, LHX9, MAFF, IL6, SMAD7, KLF10, NR4A2, NR4A1, FOSB, NR4A3, JUNB, HES1, INHBA, DLX2, ATF3, ID1, EBF3, CSRNP1, TFAP2A, ZFPM2, ID3	13.2886
SP_PIR_KEYWORDS	transcription regulation	0.0174402	E2F7, ZNF295, FHL2, MYBL1, GATA2, FOS, ERCC6, HEY1, PER1, BHLHE40, ATOH8, LHX8, MYC, MAFF, SMAD7, KLF10, NR4A2, NR4A1, NR4A3, JUNB, HES1, ATF3, EBF3, CSRNP1, TFAP2A, ZFPM2	20.421
Annotation Cluster 2	Enrichment Score: 3.5814724298842124
Category	Term	p-value	Genes	% FDR
GOTERM_BP_FAT	GO:0051174~regulation of phosphorus metabolic process	3.75932e-07	IL6, ENPP1, SOCS3, SMAD7, SPHK1, MET, ITGA2, DGKI, IL11, TRIB1, LIF, INHBA, SPRY2, ERCC6, PRLR, TGFA, PDGFC, GADD45B, CBS, VLDLR	0.000632687
GOTERM_BP_FAT	GO:0019220~regulation of phosphate metabolic process	3.75932e-07	IL6, ENPP1, SOCS3, SMAD7, SPHK1, MET, ITGA2, DGKI, IL11, TRIB1, LIF, INHBA, SPRY2, ERCC6, PRLR, TGFA, PDGFC, GADD45B, CBS, VLDLR	0.000632687
GOTERM_BP_FAT	GO:0042325~regulation of phosphorylation	9.61648e-07	IL6, ENPP1, SOCS3, SMAD7, MET, SPHK1, DGKI, IL11, TRIB1, LIF, INHBA, SPRY2, ERCC6, PRLR, TGFA, PDGFC, GADD45B, CBS, VLDLR	0.00161843
GOTERM_BP_FAT	GO:0043085~positive regulation of catalytic activity	6.64949e-05	MET, SPHK1, NR4A2, ITGA2, DGKI, NPR3, HOMER1, ERCC6, UACA, PRLR, CHRM2, TGM2, TGFA, PDGFC, GADD45B, MYC, VLDLR	0.111851
GOTERM_BP_FAT	GO:0044093~positive regulation of molecular function	8.03423e-05	IL6, SPHK1, MET, NR4A2, ITGA2, DGKI, NPR3, HOMER1, ERCC6, UACA, PRLR, CHRM2, TGM2, TGFA, PDGFC, GADD45B, MYC, VLDLR	0.135129
GOTERM_BP_FAT	GO:0045859~regulation of protein kinase activity	0.000719806	SPRY2, ERCC6, PRLR, MET, SPHK1, TGFA, PDGFC, DGKI, GADD45B, TRIB1, VLDLR, CBS	1.20455
GOTERM_BP_FAT	GO:0043549~regulation of kinase activity	0.000952114	SPRY2, ERCC6, PRLR, MET, SPHK1, TGFA, PDGFC, DGKI, GADD45B, TRIB1, VLDLR, CBS	1.59038
GOTERM_BP_FAT	GO:0051338~regulation of transferase activity	0.00132673	SPRY2, ERCC6, PRLR, MET, SPHK1, TGFA, PDGFC, DGKI, GADD45B, TRIB1, VLDLR, CBS	2.20957
GOTERM_BP_FAT	GO:0045860~positive regulation of protein kinase activity	0.00185952	ERCC6, PRLR, MET, SPHK1, TGFA, PDGFC, DGKI, GADD45B, VLDLR	3.08391
GOTERM_BP_FAT	GO:0033674~positive regulation of kinase activity	0.00231644	ERCC6, PRLR, MET, SPHK1, TGFA, PDGFC, DGKI, GADD45B, VLDLR	3.82788
GOTERM_BP_FAT	GO:0051347~positive regulation of transferase activity	0.00293135	ERCC6, PRLR, MET, SPHK1, TGFA, PDGFC, DGKI, GADD45B, VLDLR	4.8206
GOTERM_BP_FAT	GO:0032147~activation of protein kinase activity	0.00584068	ERCC6, PRLR, SPHK1, PDGFC, DGKI, GADD45B	9.38824
GOTERM_BP_FAT	GO:0000165~MAPKKK cascade	0.0106957	ERCC6, MET, TGFA, OXTR, ROR2, GADD45B, TRIB1	16.5545
GOTERM_BP_FAT	GO:0043405~regulation of MAP kinase activity	0.0138921	SPRY2, ERCC6, MET, TGFA, TRIB1, CBS	20.9779
Annotation Cluster 3	Enrichment Score: 3.061383620585572
Category	Term	p-value	Genes	% FDR
UP_SEQ_FEATURE	DNA-binding region:Basic motif	6.03841e-06	HES1, MAFF, FOS, ATF3, HEY1, ATOH8, BHLHE40, FOSB, MYC, JUNB	0.00901179
INTERPRO	IPR001092:Basic helix-loop-helix dimerisation region bHLH	4.95765e-05	HES1, HEY1, ID1, EBF3, ID3, ATOH8, BHLHE40, MYC	0.0678122
UP_SEQ_FEATURE	domain:Helix-loop-helix motif	0.000312439	HES1, HEY1, ID1, ID3, ATOH8, BHLHE40, MYC	0.465294
SMART	SM00353:HLH	0.000358178	HES1, HEY1, ID1, EBF3, ID3, ATOH8, BHLHE40, MYC	0.396086
INTERPRO	IPR011598:Helix-loop-helix DNA-binding	0.000707437	HES1, HEY1, ID1, ATOH8, BHLHE40, MYC	0.963626
INTERPRO	IPR018352:Orange subgroup	0.00189942	HES1, HEY1, BHLHE40	2.56782
GOTERM_BP_FAT	GO:0045892~negative regulation of transcription, DNA-dependent	0.00317523	HES1, DLX2, HEY1, ID1, SMAD7, KLF10, ZFPM2, ID3, BHLHE40, FOSB, SIK1	5.21166
GOTERM_BP_FAT	GO:0051253~negative regulation of RNA metabolic process	0.00357529	HES1, DLX2, HEY1, ID1, SMAD7, KLF10, ZFPM2, ID3, BHLHE40, FOSB, SIK1	5.84987
SMART	SM00511:ORANGE	0.00361151	HES1, HEY1, BHLHE40	3.92893
INTERPRO	IPR003650:Orange	0.00437958	HES1, HEY1, BHLHE40	5.82878
UP_SEQ_FEATURE	domain:Orange	0.00468644	HES1, HEY1, BHLHE40	6.77072
GOTERM_BP_FAT	GO:0010629~negative regulation of gene expression	0.00484145	HES1, DLX2, HEY1, ID1, SMAD7, KLF10, PER1, ZFPM2, ID3, BHLHE40, FOSB, SIK1, MYC	7.84321
Annotation Cluster 4	Enrichment Score: 2.984224230320235
Category	Term	p-value	Genes	% FDR
GOTERM_BP_FAT	GO:0006357~regulation of transcription from RNA polymerase II promoter	2.26373e-07	IL6, SMAD7, KLF10, NR4A2, NFKBIA, FHL2, NR4A1, NR4A3, FOSB, JUNB, IL11, LIF, HES1, INHBA, GATA2, DLX2, FOS, HEY1, ID1, CSRNP1, TFAP2A, ZFPM2, ID3, SIK1, MYC	0.000380981
GOTERM_BP_FAT	GO:0006355~regulation of transcription, DNA-dependent	5.17766e-05	E2F7, NFKBIA, FHL2, MYBL1, IL11, LIF, FOS, GATA2, TSC22D3, ERCC6, HEY1, PER1, BHLHE40, SIK1, LHX8, MYC, LHX9, MAFF, IL6, SMAD7, KLF10, NR4A2, NR4A1, NR4A3, FOSB, JUNB, HES1, INHBA, DLX2, ATF3, ID1, EBF3, CSRNP1, TFAP2A, ZFPM2, ID3	0.0871037
GOTERM_MF_FAT	GO:0030528~transcription regulator activity	6.66604e-05	E2F7, FHL2, MYBL1, FOS, GATA2, TSC22D3, ERCC6, HEY1, ATOH8, BHLHE40, SIK1, LHX8, MYC, LHX9, MAFF, SMAD7, KLF10, NR4A2, NR4A1, NR4A3, FOSB, JUNB, HES1, DLX2, ATF3, ID1, EBF3, CSRNP1, TFAP2A, ZFPM2, ID3	0.0904162
GOTERM_BP_FAT	GO:0051252~regulation of RNA metabolic process	8.20485e-05	E2F7, NFKBIA, FHL2, MYBL1, IL11, LIF, FOS, GATA2, TSC22D3, ERCC6, HEY1, PER1, BHLHE40, SIK1, LHX8, MYC, LHX9, MAFF, IL6, SMAD7, KLF10, NR4A2, NR4A1, NR4A3, FOSB, JUNB, HES1, INHBA, DLX2, ATF3, ID1, EBF3, CSRNP1, TFAP2A, ZFPM2, ID3	0.137997
GOTERM_MF_FAT	GO:0003700~transcription factor activity	0.000897015	MAFF, SMAD7, E2F7, KLF10, NR4A2, NR4A1, NR4A3, FOSB, JUNB, GATA2, DLX2, FOS, TSC22D3, ATF3, HEY1, CSRNP1, TFAP2A, BHLHE40, LHX8, LHX9, MYC	1.21036
SP_PIR_KEYWORDS	dna-binding	0.00336332	E2F7, ZNF295, MYBL1, GATA2, FOS, ERCC6, HEY1, ATOH8, BHLHE40, LHX8, MYC, LHX9, MAFF, KLF10, NR4A2, NR4A1, NR4A3, FOSB, SNAI1, JUNB, HES1, DLX2, ATF3, EBF3, CSRNP1, TFAP2A, ZFPM2	4.27961
GOTERM_MF_FAT	GO:0043565~sequence-specific DNA binding	0.00526318	MAFF, SMAD7, NR4A2, NR4A1, NR4A3, FOSB, JUNB, FOS, DLX2, GATA2, ATF3, LHX8, LHX9, MYC	6.91031
SP_PIR_KEYWORDS	nucleus	0.00563175	E2F7, ZNF295, NFKBIA, FHL2, MYBL1, GATA2, FOS, ERCC6, HEY1, PER1, RHOB, PDGFC, ATOH8, BHLHE40, SSX2IP, SIK1, LHX8, LHX9, MYC, CABLES1, MAFF, SGK1, SMAD7, C15ORF23, KLF10, ENC1, NR4A2, NR4A1, AFF2, FOSB, NR4A3, DGKI, SMC2, SNAI1, JUNB, DUSP5, HES1, DLX2, DACT1, ATF3, UACA, PRICKLE1, EBF3, ID1, CSRNP1, TFAP2A, ZFPM2, ID3, CBS	7.06987
GOTERM_BP_FAT	GO:0045449~regulation of transcription	0.00843634	E2F7, ZNF295, NFKBIA, FHL2, MYBL1, IL11, TRIB1, LIF, FOS, GATA2, TSC22D3, ERCC6, HEY1, PER1, ATOH8, BHLHE40, SIK1, LHX8, MYC, LHX9, MAFF, IL6, SMAD7, KLF10, NR4A2, NR4A1, FOSB, NR4A3, JUNB, HES1, INHBA, DLX2, ATF3, ID1, EBF3, CSRNP1, TFAP2A, ZFPM2, ID3	13.2886
SP_PIR_KEYWORDS	transcription regulation	0.0174402	E2F7, ZNF295, FHL2, MYBL1, GATA2, FOS, ERCC6, HEY1, PER1, BHLHE40, ATOH8, LHX8, MYC, MAFF, SMAD7, KLF10, NR4A2, NR4A1, NR4A3, JUNB, HES1, ATF3, EBF3, CSRNP1, TFAP2A, ZFPM2	20.421
Annotation Cluster 5	Enrichment Score: 2.9714861025955437
Category	Term	p-value	Genes	FDR
UP_SEQ_FEATURE	domain:Leucine-zipper	0.000257579	MAFF, FOS, TSC22D3, ATF3, FOSB, MYC, JUNB	0.383742
PIR_SUPERFAMILY	PIRSF001719:fos transforming protein	0.00084243	FOS, ATF3, FOSB	0.904684
INTERPRO	IPR004827:Basic-leucine zipper (bZIP) transcription factor	0.00101675	MAFF, FOS, ATF3, FOSB, JUNB	1.38225
INTERPRO	IPR000837:Fos transforming protein	0.00189942	FOS, ATF3, FOSB	2.56782
SMART	SM00338:BRLZ	0.00331351	MAFF, FOS, ATF3, FOSB, JUNB	3.61014
Annotation Cluster 6	Enrichment Score: 2.8913090982996184
Category	Term	p-value	Genes	% FDR
GOTERM_BP_FAT	GO:0006357~regulation of transcription from RNA polymerase II promoter	2.26373e-07	IL6, SMAD7, KLF10, NR4A2, NFKBIA, FHL2, NR4A1, NR4A3, FOSB, JUNB, IL11, LIF, HES1, INHBA, GATA2, DLX2, FOS, HEY1, ID1, CSRNP1, TFAP2A, ZFPM2, ID3, SIK1, MYC	0.000380981
UP_SEQ_FEATURE	domain:Helix-loop-helix motif	0.000312439	HES1, HEY1, ID1, ID3, ATOH8, BHLHE40, MYC	0.465294
GOTERM_BP_FAT	GO:0010558~negative regulation of macromolecule biosynthetic process	0.000394865	IL6, ENPP1, SMAD7, KLF10, FOSB, HES1, DLX2, INHBA, HEY1, ID1, HBEGF, PER1, ZFPM2, ID3, BHLHE40, SIK1	0.66248
GOTERM_BP_FAT	GO:0031327~negative regulation of cellular biosynthetic process	0.000514369	IL6, ENPP1, SMAD7, KLF10, FOSB, HES1, DLX2, INHBA, HEY1, ID1, HBEGF, PER1, ZFPM2, ID3, BHLHE40, SIK1	0.862162
GOTERM_BP_FAT	GO:0009890~negative regulation of biosynthetic process	0.000640285	IL6, ENPP1, SMAD7, KLF10, FOSB, HES1, DLX2, INHBA, HEY1, ID1, HBEGF, PER1, ZFPM2, ID3, BHLHE40, SIK1	1.07215
GOTERM_BP_FAT	GO:0000122~negative regulation of transcription from RNA polymerase II promoter	0.00146351	HES1, DLX2, HEY1, ID1, SMAD7, KLF10, ZFPM2, ID3, FOSB, SIK1	2.43474
GOTERM_BP_FAT	GO:0010605~negative regulation of macromolecule metabolic process	0.00284352	IL6, ENPP1, SMAD7, KLF10, FOSB, HES1, DLX2, INHBA, HEY1, ID1, HBEGF, PER1, ZFPM2, ID3, BHLHE40, SIK1, MYC	4.6794
GOTERM_BP_FAT	GO:0045892~negative regulation of transcription, DNA-dependent	0.00317523	HES1, DLX2, HEY1, ID1, SMAD7, KLF10, ZFPM2, ID3, BHLHE40, FOSB, SIK1	5.21166
GOTERM_BP_FAT	GO:0051253~negative regulation of RNA metabolic process	0.00357529	HES1, DLX2, HEY1, ID1, SMAD7, KLF10, ZFPM2, ID3, BHLHE40, FOSB, SIK1	5.84987
GOTERM_BP_FAT	GO:0010629~negative regulation of gene expression	0.00484145	HES1, DLX2, HEY1, ID1, SMAD7, KLF10, PER1, ZFPM2, ID3, BHLHE40, FOSB, SIK1, MYC	7.84321
GOTERM_BP_FAT	GO:0016481~negative regulation of transcription	0.0065932	HES1, DLX2, HEY1, ID1, SMAD7, KLF10, PER1, ZFPM2, ID3, BHLHE40, FOSB, SIK1	10.5357
GOTERM_MF_FAT	GO:0016564~transcription repressor activity	0.0108449	HES1, ATF3, ID1, E2F7, ZFPM2, ID3, BHLHE40, SIK1, JUNB	13.7537
GOTERM_BP_FAT	GO:0045934~negative regulation of nucleobase, nucleoside, nucleotide and nucleic acid metabolic process	0.0141983	HES1, DLX2, HEY1, ID1, SMAD7, KLF10, PER1, ZFPM2, ID3, BHLHE40, FOSB, SIK1	21.3897
GOTERM_BP_FAT	GO:0051172~negative regulation of nitrogen compound metabolic process	0.0155638	HES1, DLX2, HEY1, ID1, SMAD7, KLF10, PER1, ZFPM2, ID3, BHLHE40, FOSB, SIK1	23.2024
Annotation Cluster 7	Enrichment Score: 2.786487486305776
Category	Term	p-value	Genes	% FDR
GOTERM_CC_FAT	GO:0005913~cell-cell adherens junction	0.000178362	SMAD7, DSP, OXTR, SSX2IP, CDH2	0.220478
GOTERM_CC_FAT	GO:0005912~adherens junction	0.000267504	SHROOM3, SMAD7, FHL2, DSP, OXTR, ITGA2, SSX2IP, CDH2	0.330502
GOTERM_CC_FAT	GO:0070161~anchoring junction	0.000502167	SHROOM3, SMAD7, FHL2, DSP, OXTR, ITGA2, SSX2IP, CDH2	0.619602
GOTERM_CC_FAT	GO:0005911~cell-cell junction	0.0194024	SHROOM3, SMAD7, DSP, OXTR, SSX2IP, CDH2	21.529
GOTERM_CC_FAT	GO:0030054~cell junction	0.0251319	SHROOM3, CHRM2, SMAD7, FHL2, DSP, OXTR, ITGA2, SSX2IP, CDH2, HOMER1	27.0177
Annotation Cluster 8	Enrichment Score: 2.3417377334040155
Category	Term	p-value	Genes	% FDR
GOTERM_BP_FAT	GO:0043433~negative regulation of transcription factor activity	0.00105791	ID1, SMAD7, NFKBIA, ID3, TRIB1	1.76562
GOTERM_BP_FAT	GO:0051101~regulation of DNA binding	0.00138056	IL6, ID1, SMAD7, NFKBIA, ITGA2, ID3, TRIB1	2.29825
GOTERM_BP_FAT	GO:0043392~negative regulation of DNA binding	0.00169382	ID1, SMAD7, NFKBIA, ID3, TRIB1	2.81277
GOTERM_BP_FAT	GO:0051100~negative regulation of binding	0.00289992	ID1, SMAD7, NFKBIA, ID3, TRIB1	4.7701
GOTERM_BP_FAT	GO:0051090~regulation of transcription factor activity	0.00380091	IL6, ID1, SMAD7, NFKBIA, ID3, TRIB1	6.20801
GOTERM_BP_FAT	GO:0051098~regulation of binding	0.00446726	IL6, ID1, SMAD7, NFKBIA, ITGA2, ID3, TRIB1	7.25829
GOTERM_BP_FAT	GO:0044092~negative regulation of molecular function	0.0066024	SPRY2, ID1, SMAD7, ARG2, NFKBIA, NR4A1, ID3, NPR3, GADD45B, TRIB1	10.5496
KEGG_PATHWAY	hsa04350:TGF-beta signaling pathway	0.0158577	INHBA, ID1, SMAD7, ID3, MYC	15.9299
Annotation Cluster 9	Enrichment Score: 2.3139744278591188
Category	Term	p-value	Genes	% FDR
GOTERM_BP_FAT	GO:0009719~response to endogenous stimulus	0.000788258	STS, IL6, ENPP1, SOCS3, NR4A2, FHL2, ITGA2, OXTR, NR4A3, JUNB, FOS, DUSP1, VLDLR	1.31838
GOTERM_BP_FAT	GO:0007565~female pregnancy	0.000841626	LIF, FOS, STS, PRLR, OXTR, IDO1, JUNB	1.40705
GOTERM_BP_FAT	GO:0032570~response to progesterone stimulus	0.000999582	FOS, SOCS3, OXTR, JUNB	1.66904
GOTERM_BP_FAT	GO:0009725~response to hormone stimulus	0.00119033	FOS, STS, IL6, DUSP1, ENPP1, SOCS3, FHL2, OXTR, ITGA2, NR4A3, JUNB, VLDLR	1.98455
GOTERM_BP_FAT	GO:0043434~response to peptide hormone stimulus	0.00461082	STS, ENPP1, SOCS3, OXTR, NR4A3, JUNB, VLDLR	7.48311
GOTERM_BP_FAT	GO:0042493~response to drug	0.00617488	FOS, SLC8A1, SOCS3, OXTR, ITGA2, PNP, JUNB, BCAR3	9.89952
GOTERM_BP_FAT	GO:0014070~response to organic cyclic substance	0.0074822	FOS, STS, SOCS3, OXTR, ITGA2, JUNB	11.8736
GOTERM_BP_FAT	GO:0032870~cellular response to hormone stimulus	0.0110016	FOS, DUSP1, ENPP1, ITGA2, JUNB, VLDLR	16.9877
GOTERM_BP_FAT	GO:0048545~response to steroid hormone stimulus	0.0129897	FOS, STS, IL6, DUSP1, SOCS3, OXTR, JUNB	19.752
Annotation Cluster 10	Enrichment Score: 2.2646553576310833
Category	Term	p-value	Genes	% FDR
SP_PIR_KEYWORDS	LIM domain	0.00247346	PRICKLE1, MICAL2, FHL2, LHX8, LHX9	3.16407
INTERPRO	IPR001781:Zinc finger, LIM-type	0.00332104	PRICKLE1, MICAL2, FHL2, LHX8, LHX9	4.44957
UP_SEQ_FEATURE	domain:LIM zinc-binding 2	0.0074875	PRICKLE1, FHL2, LHX8, LHX9	10.6107
UP_SEQ_FEATURE	domain:LIM zinc-binding 1	0.0074875	PRICKLE1, FHL2, LHX8, LHX9	10.6107
SMART	SM00132:LIM	0.010315	PRICKLE1, MICAL2, FHL2, LHX8, LHX9	10.8515
Annotation Cluster 11	Enrichment Score: 2.0442936168735337
Category	Term	p-value	Genes	% FDR
GOTERM_BP_FAT	GO:0031349~positive regulation of defense response	0.000828533	PVR, IL6, TGM2, NFKBIA, ITGA2, IDO1	1.3853
GOTERM_BP_FAT	GO:0048660~regulation of smooth muscle cell proliferation	0.00114972	IL6, TGM2, HBEGF, ITGA2, TRIB1	1.91745
GOTERM_BP_FAT	GO:0050729~positive regulation of inflammatory response	0.00330826	IL6, TGM2, ITGA2, IDO1	5.42433
GOTERM_BP_FAT	GO:0048661~positive regulation of smooth muscle cell proliferation	0.00363603	IL6, TGM2, HBEGF, ITGA2	5.94642
GOTERM_BP_FAT	GO:0050727~regulation of inflammatory response	0.00717214	IL6, UACA, TGM2, ITGA2, IDO1	11.4091
Annotation Cluster 12	Enrichment Score: 1.8922746877302052
Category	Term	p-value	Genes	% FDR
SP_PIR_KEYWORDS	cell adhesion	0.00206074	PVR, PCDHB8, OPCML, PCDHB16, PCDH9, RHOB, ITGA2, SSX2IP, ITGA4, CDH2, CDH10	2.64262
GOTERM_BP_FAT	GO:0016337~cell-cell adhesion	0.00675157	PVR, PCDHB8, PCDHB16, TEK, PCDH9, ROR2, ITGA4, CDH2, CDH10	10.7754
UP_SEQ_FEATURE	domain:Cadherin 5	0.00715496	PCDHB8, PCDHB16, PCDH9, CDH2, CDH10	10.1627
UP_SEQ_FEATURE	domain:Cadherin 4	0.0091505	PCDHB8, PCDHB16, PCDH9, CDH2, CDH10	12.8202
UP_SEQ_FEATURE	domain:Cadherin 3	0.0091505	PCDHB8, PCDHB16, PCDH9, CDH2, CDH10	12.8202
UP_SEQ_FEATURE	domain:Cadherin 2	0.0101062	PCDHB8, PCDHB16, PCDH9, CDH2, CDH10	14.0668
UP_SEQ_FEATURE	domain:Cadherin 1	0.0101062	PCDHB8, PCDHB16, PCDH9, CDH2, CDH10	14.0668
INTERPRO	IPR002126:Cadherin	0.0130629	PCDHB8, PCDHB16, PCDH9, CDH2, CDH10	16.4656
Annotation Cluster 13	Enrichment Score: 1.8774838615840792
Category	Term	p-value	Genes	% FDR
GOTERM_BP_FAT	GO:0042981~regulation of apoptosis	0.00287967	IER3, SH3RF1, IL6, SOCS3, KLF10, SPHK1, NR4A2, NFKBIA, NR4A1, IDO1, INHBA, ERCC6, UACA, PRLR, DUSP1, TGM2, ID3, MYC	4.73754
GOTERM_BP_FAT	GO:0043067~regulation of programmed cell death	0.00318759	IER3, SH3RF1, IL6, SOCS3, KLF10, SPHK1, NR4A2, NFKBIA, NR4A1, IDO1, INHBA, ERCC6, UACA, PRLR, DUSP1, TGM2, ID3, MYC	5.23143
GOTERM_BP_FAT	GO:0010941~regulation of cell death	0.00330992	IER3, SH3RF1, IL6, SOCS3, KLF10, SPHK1, NR4A2, NFKBIA, NR4A1, IDO1, INHBA, ERCC6, UACA, PRLR, DUSP1, TGM2, ID3, MYC	5.42698
GOTERM_BP_FAT	GO:0043066~negative regulation of apoptosis	0.00948623	IER3, IL6, PRLR, SOCS3, SPHK1, NR4A2, TGM2, NFKBIA, IDO1, MYC	14.8209
GOTERM_BP_FAT	GO:0043069~negative regulation of programmed cell death	0.0103373	IER3, IL6, PRLR, SOCS3, SPHK1, NR4A2, TGM2, NFKBIA, IDO1, MYC	16.0443
GOTERM_BP_FAT	GO:0060548~negative regulation of cell death	0.0105142	IER3, IL6, PRLR, SOCS3, SPHK1, NR4A2, TGM2, NFKBIA, IDO1, MYC	16.2965
GOTERM_BP_FAT	GO:0006916~anti-apoptosis	0.0178	IER3, PRLR, SOCS3, SPHK1, TGM2, NFKBIA, MYC	26.0862
Annotation Cluster 14	Enrichment Score: 1.876385066338723
Category	Term	p-value	Genes	% FDR
INTERPRO	IPR006210:EGF-like	0.00155916	FRAS1, PAMR1, TEK, TGFA, HBEGF, MEGF6, LRP4, VLDLR	2.11236
INTERPRO	IPR006209:EGF	0.00437318	PAMR1, TGFA, HBEGF, MEGF6, LRP4, VLDLR	5.82051
SMART	SM00181:EGF	0.00903267	FRAS1, PAMR1, TEK, TGFA, HBEGF, MEGF6, LRP4, VLDLR	9.56345
SP_PIR_KEYWORDS	egf-like domain	0.0103171	PAMR1, TEK, TGFA, HBEGF, MEGF6, LRP4, VLDLR	12.597
UP_SEQ_FEATURE	domain:EGF-like 3	0.0223278	TEK, MEGF6, LRP4, VLDLR	28.6101
INTERPRO	IPR000742:EGF-like, type 3	0.0240322	PAMR1, TEK, TGFA, HBEGF, MEGF6, VLDLR	28.3114
Annotation Cluster 15	Enrichment Score: 1.8566591118738904
Category	Term	p-value	Genes	% FDR
GOTERM_BP_FAT	GO:0033135~regulation of peptidyl-serine phosphorylation	0.000333571	LIF, IL6, SMAD7, IL11	0.559916
GOTERM_BP_FAT	GO:0001932~regulation of protein amino acid phosphorylation	0.000356978	LIF, IL6, ERCC6, ENPP1, SOCS3, SMAD7, PDGFC, IL11, CBS	0.599095
SP_PIR_KEYWORDS	growth factor	0.000633915	LIF, INHBA, IL6, TGFA, HBEGF, PDGFC, IL11	0.819878
GOTERM_BP_FAT	GO:0033138~positive regulation of peptidyl-serine phosphorylation	0.00428243	LIF, IL6, IL11	6.96808
GOTERM_MF_FAT	GO:0008083~growth factor activity	0.0044462	LIF, INHBA, IL6, TGFA, HBEGF, PDGFC, IL11	5.86749
GOTERM_BP_FAT	GO:0043408~regulation of MAPKKK cascade	0.0048363	LIF, SH3RF1, IL6, ERCC6, IL11, CBS	7.83519
KEGG_PATHWAY	hsa04630:Jak-STAT signaling pathway	0.00732242	LIF, SPRY2, IL6, PRLR, SOCS3, MYC, IL11	7.66802
GOTERM_BP_FAT	GO:0031399~regulation of protein modification process	0.00988963	LIF, IL6, ERCC6, ENPP1, SOCS3, SMAD7, PDGFC, IL11, CBS	15.4029
GOTERM_CC_FAT	GO:0044421~extracellular region part	0.0106789	FRAS1, PVR, IL6, ENPP1, ELN, SPOCK1, MMP16, IL11, LIF, GPC4, INHBA, SULF1, HBEGF, TGFA, PDGFC, VLDLR	12.4404
GOTERM_BP_FAT	GO:0060341~regulation of cellular localization	0.012654	LIF, INHBA, RAB3B, IL6, UACA, NFKBIA, OXTR, IL11	19.2914
Annotation Cluster 16	Enrichment Score: 1.7890193070209797
Category	Term	p-value	Genes	% FDR
GOTERM_BP_FAT	GO:0048660~regulation of smooth muscle cell proliferation	0.00114972	IL6, TGM2, HBEGF, ITGA2, TRIB1	1.91745
GOTERM_BP_FAT	GO:0048661~positive regulation of smooth muscle cell proliferation	0.00363603	IL6, TGM2, HBEGF, ITGA2	5.94642
GOTERM_BP_FAT	GO:0030334~regulation of cell migration	0.00719526	IL6, SMAD7, TEK, SPHK1, HBEGF, ITGA2, TRIB1	11.4438
GOTERM_BP_FAT	GO:0040012~regulation of locomotion	0.0129897	IL6, SMAD7, TEK, SPHK1, HBEGF, ITGA2, TRIB1	19.752
GOTERM_BP_FAT	GO:0051270~regulation of cell motion	0.0132989	IL6, SMAD7, TEK, SPHK1, HBEGF, ITGA2, TRIB1	20.174
Annotation Cluster 17	Enrichment Score: 1.7749652973049619
Category	Term	p-value	Genes	% FDR
INTERPRO	IPR003070:Orphan nuclear receptor	0.000209212	NR4A2, NR4A1, NR4A3	0.285877
PIR_SUPERFAMILY	PIRSF002524:nerve growth factor IB-like nuclear receptor	0.000255807	NR4A2, NR4A1, NR4A3	0.2755
INTERPRO	IPR013088:Zinc finger, NHR/GATA-type	0.00901332	GATA2, NR4A2, NR4A1, NR4A3	11.6518
Annotation Cluster 18	Enrichment Score: 1.5357023440662596
Category	Term	p-value	Genes	% FDR
GOTERM_BP_FAT	GO:0032870~cellular response to hormone stimulus	0.0110016	FOS, DUSP1, ENPP1, ITGA2, JUNB, VLDLR	16.9877
GOTERM_BP_FAT	GO:0048545~response to steroid hormone stimulus	0.0129897	FOS, STS, IL6, DUSP1, SOCS3, OXTR, JUNB	19.752
GOTERM_BP_FAT	GO:0009314~response to radiation	0.0156093	FOS, ERCC6, UACA, DUSP1, SOCS3, MYC, JUNB	23.2621
Annotation Cluster 19	Enrichment Score: 1.5054044011911154
Category	Term	p-value	Genes	% FDR
GOTERM_BP_FAT	GO:0051345~positive regulation of hydrolase activity	0.00941759	UACA, CHRM2, TGM2, ITGA2, NPR3, HOMER1, MYC	14.7215
GOTERM_BP_FAT	GO:0007200~activation of phospholipase C activity by G-protein coupled receptor protein signaling pathway coupled to IP3 second messenger	0.0153443	CHRM2, TGM2, NPR3, HOMER1	22.9137
Annotation Cluster 20	Enrichment Score: 1.4947144513031356
Category	Term	p-value	Genes	% FDR
GOTERM_BP_FAT	GO:0006796~phosphate metabolic process	0.00864887	PTPRB, SGK1, ENPP1, SMAD7, MET, TRIB1, DUSP5, STK32B, ERCC6, PLK3, PRLR, DUSP1, TEK, ROR2, TGFA, SYNJ2, GADD45B, SIK1, MYLK	13.6009
GOTERM_BP_FAT	GO:0006793~phosphorus metabolic process	0.00864887	PTPRB, SGK1, ENPP1, SMAD7, MET, TRIB1, DUSP5, STK32B, ERCC6, PLK3, PRLR, DUSP1, TEK, ROR2, TGFA, SYNJ2, GADD45B, SIK1, MYLK	13.6009
GOTERM_BP_FAT	GO:0006468~protein amino acid phosphorylation	0.0167872	SGK1, SMAD7, MET, TRIB1, STK32B, ERCC6, PLK3, PRLR, TEK, ROR2, TGFA, GADD45B, SIK1, MYLK	24.793
