# Supplementary material for: Transcriptome-Wide Expression Profiling in Skin Fibroblasts of Patients with Joint Hypermobility Syndrome/Ehlers-Danlos Syndrome Hypermobility Type
Source: PLoS One. 2016 Aug 12;11(8):e0161347. doi: 10.1371/journal.pone.0161347 (PMC4982685; doi:10.1371/journal.pone.0161347)
Supplement: S4 Table — (XLS) [file pone.0161347.s006.xls]

## Sheet: S4 Table
	S4 Table. List of differentially expressed miRNAs in JHS/EDS-HT skin fibroblasts
	Column #	Probeset ID	p-value (JHS/EDS-HT vs. controls)	Fold-Change (JHS/EDS-HT vs. controls)
	14287	hsa-miR-378_st	0.0232769	3.85297
	13904	hsa-miR-224_st	0.0332389	3.28926
	13551	hsa-let-7f_st	0.00814958	2.44248
	11717	hp_hsa-mir-4767_st	0.0492762	1.60915
	14163	hsa-miR-3609_st	0.035727	1.56871
	15270	hsa-miR-99b_st	0.0395757	-1.6261
	14343	hsa-miR-3944-5p_st	0.0162641	-1.72036
	13634	hsa-miR-125b-1-star_st	0.0235287	-1.7319
	13884	hsa-miR-214_st	0.000313209	-1.74404
	13822	hsa-miR-193a-5p_st	0.0226064	-1.74674
	14450	hsa-miR-432_st	0.0260348	-1.923
	14119	hsa-miR-324-5p_st	0.0250507	-2.29068
	15185	hsa-miR-664-star_st	0.0329447	-2.46915
	13632	hsa-miR-125a-3p_st	0.00756356	-2.49035
	14899	hsa-miR-491-5p_st	0.00849888	-2.83825
	13870	hsa-miR-21-star_st	0.00609208	-3.31167
	14452	hsa-miR-433_st	0.00692686	-3.47788
	13934	hsa-miR-27a-star_st	0.00525962	-4.32363
	13913	hsa-miR-23a-star_st	0.00411222	-4.84124
